# Supplementary material for: Evaluating the Diagnostic Value of Electrovestibulography (EVestG) in Alzheimer’s Patients with Mixed Pathology: A Pilot Study
Source: Medicina (Kaunas). 2023 Nov 28;59(12):2091. doi: 10.3390/medicina59122091 (PMC10744488; doi:10.3390/medicina59122091)
Supplement: Supplementary file 1 [file medicina-59-02091-s001.zip]

Archive with 1 entries (1 files):
- medicina-2671804-supplementary.pdf
